# Supplementary material for: The Use of an Acylhydrazone-Based Metal-Organic Framework in Solid-Contact Potassium-Selective Electrode for Water Analysis
Source: Materials (Basel). 2022 Jan 13;15(2):579. doi: 10.3390/ma15020579 (PMC8781722; doi:10.3390/ma15020579)
Supplement: Supplementary file 1 [file materials-15-00579-s001.zip]

Archive with 1 entries (1 files):
- materials-1488207-supplementary.pdf
